# Supplementary material for: Palladium Catalysts Supported in Microporous Phosphine Polymer Networks
Source: Polymers (Basel). 2023 Oct 19;15(20):4143. doi: 10.3390/polym15204143 (PMC10611190; doi:10.3390/polym15204143)
Supplement: Supplementary file 1 [file polymers-15-04143-s001.zip]

Archive with 1 entries (1 files):
- polymers-2646968-supplementary.pdf
